# Supplementary material for: Oxidized LDL, homocysteine, homocysteine thiolactone and advanced glycation end products act as pro-oxidant metabolites inducing cytokine release, macrophage infiltration and pro-angiogenic effect in ARPE-19 cells
Source: PLoS One. 2019 May 14;14(5):e0216899. doi: 10.1371/journal.pone.0216899 (PMC6516731; doi:10.1371/journal.pone.0216899)
Supplement: S1 File — (XLS) [file pone.0216899.s008.xls]

## Sheet: Control
	Demographic and clinical details of Control subjects
Control ID	Age (years)	Gender	Systolic Blood Pressure (mm Hg)	Diastolic Blood Pressure (mm Hg)	Duration of Hypertension (in years)	Smoking status*	Alcohol status*	Statin Medication*	Anti-hypertensive medication*
C1	50	M	100	70	0	1	1	0	0
C2	56	M	120	60	0	1	1	0	0
C3	48	M	210	130	1	0	0	0	0
C4	48	M	130	80	0	1	1	0	0
C5	52	F	118	68	0	0	0	0	0
C6	49	F	122	70	0	0	0	0	0
C7	88	M	136	88	0	0	0	0	0
C8	61	M	110	70	0	0	0	0	0
C9	50	F	110	70	0	0	0	0	0
C10	55	F	100	60	0	0	0	0	0
C11	47	F	118	68	0	0	0	0	0
C12	51	M	120	78	0	1	1	0	0
C13	52	M	112	72	0	0	0	0	0
C14	48	F	116	80	0	0	0	0	0
C15	51	F	120	78	0	0	0	0	0
C16	50	F	110	64	0	0	0	0	0
C17	54	M	114	74	0	1	0	0	0
C18	57	M	96	62	0	1	1	0	0
C19	53	F	120	76	6	0	0	0	1
C20	53	M	110	80	2	0	0	0	1
C21	47	M	120	80	0	0	1	0	0
C22	52	M	130	80	0	1	1	0	0
C23	63	M	120	80	0	1	1	0	0
	*Non-users – 0, Users - 1

## Sheet: AMD
	Demographic and clinical details of AMD subjects
Patient ID	Age (years)	Gender	Systolic Blood Pressure (mm Hg)	Diastolic Blood Pressure (mm Hg)	Duration of Hypertension (in years)	Smoking status*	Alcohol status*	Statin Medication*	Anti-hypertensive medication*	Anti-VEGF status
A1	63	F	160	120	10	0	0	0	1	OD: Avastin thrice, latest by one month before collection
A2	82	M	138	86	0	1	1	0	0	OS: Avastin 6 times, latest by 2 months before collection
A3	74	M	110	70	0	0	0	0	0	NIL
A4	70	F	106	66	5	0	0	0	0	NIL
A5	71	F	108	100	0	0	0	0	0	OD: Lucentis 4 times, Avastin 3 times, latest by 6 months before collection
A6	55	F	100	68	0	0	0	0	0	OS: Lucentis 1 month before collection
A7	78	M	128	70	7	0	0	0	1	OD: Lucentis 4 times latest by 1 Y before, OS: Avastin 3 times latest by 3 Y before,
A8	66	M	150	88	0	0	1	0	0	NIL
A9	72	M	130	80	3	0	0	0	1	NIL
A10	55	M	160	84	7	1	0	0	1	OS: Avastin 3 months before collection
A11	61	M	126	72	8	1	1	1	1	OS: Avastin 6 times, latest by 2 months before collection
A12	78	M	120	60	0	0	0	0	0	OD: Avastin twice, latest by 1 month before collection
A13	66	M	130	80	1	0	0	0	1	OD: Avastin twice, latest by 1 month before collection
A14	49	M	132	94	0	0	1	0	0	OU: Avastin one month before collection
A15	84	M	152	72	0	0	0	0	1	NIL
A16	77	F	128	74	22	0	0	0	1	OD: Lucentis once, latest by 2 months before collection
A17	55	M	134	78	0	0	1	0	0	Avastin taken after collection
A18	60	M	136	84	3	0	0	0	1	Lucentis taken after collection
A19	74	M	140	70	0	0	0	0	0	OD: Avastin twice, latest by 2 months before collection
A20	72	M	180	80	7	0	0	0	1	OD: Avastin 8 times, latest by 2 months before, OS: Avastin 2 times, latest by 1 Y back
A21	78	M	118	64	2	0	0	0	1	OD: Avastin twice, OS: Avastin once, both latest by two months before collection
A22	82	M	134	76	0	1	1	0	0	OS: Avastin one month before collection
A23	60	F	110	70	0	0	0	0	0	OD: Avastin 4 times. Latest by one month before collection
	*Non-users – 0, Users - 1

## Sheet: Vitreous_Macular Hole
	Demographic and clinical details of Macular Hole subjects (Disease control to AMD)
Patient ID	Age (years)	Gender	Systolic Blood Pressure (mm Hg)	Diastolic Blood Pressure (mm Hg)	Duration of Hypertension (in years)	Statin Medication*	Anti-hypertensive medication*	Vitrectomy	Anti-VEGF given in the vitrectomized eye
MV1	64	M	140	80	3	0	1	OD	NIL
MV2	62	M	154	80	0	0	0	OS	NIL
MV3	70	M	140	80	0	0	0	OD	NIL
MV4	77	M	130	90	0	0	0	OD	NIL
	*Non-users – 0, Users - 1
	Diabetes Mellitus was excluded in the study

## Sheet: Vitreous_AMD
	Demographic and clinical details of AMD subjects
Patient ID	Age (years)	Gender	Systolic Blood Pressure (mm Hg)	Diastolic Blood Pressure (mm Hg)	Duration of Hypertension (in years)	Statin Medication*	Anti-hypertensive medication*	Vitrectomy	Anti-VEGF given in the vitrectomized eyeδ
AV1	71	M	146	86	0	0	0	OS	OS: Avastin once
AV2	67	F	140	90	4	1	1	OS	NIL
AV3	58	M	130	70	0	0	0	OD	Accentrix three times prior
AV4	81	F	150	90	3	0	1	OS	Avastin 9 times prior
	*Non-users – 0, Users - 1
	δVitreous samples were collected during vitrectomy; No intravitreal injection including Avastin injection administered for the past one month prior to vitrectomy
	Diabetes Mellitus was excluded in the study
